# Supplementary material for: Guttigomphus avilionis gen. et sp. nov., a trirachodontid cynodont from the upper Cynognathus Assemblage Zone, Burgersdorp Formation of South Africa
Source: PeerJ. 2022 Dec 16;10:e14355. doi: 10.7717/peerj.14355 (PMC9762250; doi:10.7717/peerj.14355)
Supplement: Supplemental Information 3 [file peerj-10-14355-s003.txt]

xread
81 24

Cynognathus        110000000000??0000?0?00??0100???0?00?0?0??0?00??000000000000210100000000002021012
Diademodon         110000000010??10?10012100020000000010101?00000010000010001102111?0000000102021022
TriKanne           1100000000122013220012100020000020021202?0000?110220100001102111001?0001102021122
TriBerryi          1100?000000220?32???121??02??000?0031??2??0?0??1?22?10??01??2111?????????0?0?????
Langbergia         110010000022??10?20012100020000000011202?0000?11001110000110211110100001002?2??21
Cricodon           1110000000011112220012100020000020021202?0000?110210?0??01?0????10???0????2?2???2
Andescynodon       11001000100211220?0001?11??10???102??31111?11?0?0?2?????1120?????010???0?????????
Massetognathus     110021111112202???1?2220112100100023131102101002022120101120211000111011112021122
Exaeretodon        21111101122??023??1121011021011101231311121111021221100011112101020?11111?2?21122
Luangwa            110000000010??1???00122001211010?0231311010010020220????01102111010??0?1??2021122
Scalenodon         1100000000??20111?001221112110002023031101001002012?0???012121110?10?0?0?12021122
Mandagomphodon     2210111?100??0210?0?1220002101101023131101001002022?1????1????1????01?????2?2???2
Traversodon        1?001000100???2???0122200??111??1????31102????0?0?2?????011?????0????0???????????
Gomphodontosuchus  1100111111????20??11210110210110?123131112111102022?0???????????0????0????2021??2
Pascualgnathus     21001000100010110?0001000021?00120111311????1002?1211???11002111001??0?0?02021122
Scalenodontoides   211011???21310210?1?21?11??10???00?3131112?1??0?122?????11?1????021??1?2?????????
Menadon            1?1111110120??200?1121?11??101??2????311?2?1??0?0121?????121???1020??0???????????
Dadadon            11001011102210230?1122211??111??20?3?3?11?????0?0221?????13??0???????????????????
Santacruzodon      1?0020??10?210220?1122201??100??0??3?31112?01?0?0121?????13????000???????????????
Sinognathus        120?10001010??1?0101121?002?0000?00312?1??02??1??11011??111?20?0000?????002?????2
Beishanodon        1???1000?000?011?101223?0020000000?31???????????01201111111?10000??00000101??????
Guttigomphus	   ????????????221212?012101121?00000021????????????1?0??????????1??????????????????
Etjoia		   2101200002000112210?1220???1?000010112110?0?1?0??0?1????011?2011?01??0?1??2??????
Impidens	   ??1??00??012?111?211???????????????0?????????????11010???????????????0?0?????????
;
proc/;
